# Supplementary material for: First Detection and Genomic Characterization of Bovine Norovirus from Yak
Source: Pathogens. 2022 Jan 31;11(2):192. doi: 10.3390/pathogens11020192 (PMC8874446; doi:10.3390/pathogens11020192)
Supplement: Supplementary file 1 [file pathogens-11-00192-s001.zip]

Archive with 1 entries (1 files):
- pathogens-1533938-supplementary.pdf
